# Supplementary material for: Effects of Enhanced External Counterpulsation With Different Sequential Levels on Lower Extremity Hemodynamics
Source: Front Cardiovasc Med. 2021 Dec 24;8:795697. doi: 10.3389/fcvm.2021.795697 (PMC8739776; doi:10.3389/fcvm.2021.795697)
Supplement: Supplementary file 1 [file Table_1.XLSX]

## Sheet: basic characteristics
Name	Age	Height	Weight	Smoking	Drinking	Exercise	Sleep disorders	Family history	SBP	DBP	HR
杨荣丰	30.2	172	60	0	0	0	0	0	118	69	61
李海洲	27.88	175	70	0	0	1	0	0	120	65	64
李岳	29.89	178	57	0	0	0	1	0	100	65	65
蔡凯南	23.5	182	65	0	0	0	1	1	127	77	78
许英杰	25.7	170	61	0	0	0	1	0	111	73	59
鞠家圣	24.3	173	72	0	0	1	1	0	124	76	75
王金心	29	182	80	0	0	0	0	0	125	75	52
陈奎林	23.7	172	53	0	0	0	0	0	114	71	73
卢泽潮	24.89	167	65	0	0	1	0	1	134	79	69
刘浩强	29	182	80	0	0	0	0	0	125	75	52
苏炳德	25.9	170	72.6	0	0	0	1	0	130	80	69
刘鑫	25.6	170	64	0	0	0	0	0	115	75	54
庄清鹏	25.9	174	68	1	0	0	0	0	105	64	59
金兢	25.7	168	57	0	0	1	0	0	116	70	62
王振宇	30.3	176	72	0	0	1	0	1	119	73	68
刘嘉铭	25.5	168	65	0	0	0	0	0	118	75	77
李振	29.1	172	70	0	0	1	0	0	120	70	55
郑旭亮	25.11	168	65	0	0	0	0	0	119	71	63
周人瑞	24.11	171	76	0	0	0	0	0	120	75	82
赖永桂	24.9	174	64	0	0	1	0	1	116	69	58

## Sheet: posterior tibial artery
姓名	1FR	2FR	3FR	4FR	1Area	2Area	3Area	4Area	1PI	2PI	3PI	4PI	1PSV	2PSV	3PSV	4PSV	1Ved	2Ved	3Ved	4Ved	1MV	2MV	3MV	4MV	1ACCmax	2ACCmax	3ACCmax	4ACCmax
杨荣丰	126	34	27	96	7.2	5.5	4.5	7.9	3.62	16	12.07	6.14	96.6	58.6	71.5	75.5	18.5	10	47.9	48	16.4	10.4	4.9	11.1	929.5	429.7	660.6	707.7
李海洲	118	41	21	32	10.4	10.5	6.1	10	4.05	17.26	17.41	17	70.2	66.2	61.5	55.7	10.1	3.3	36	50	10.3	6.5	3.5	3.8	683.1	927.7	686.5	621.5
李岳	29	15	24	32	5.6	5.2	6.8	5.1	7.04	24.56	27.86	17.37	48.3	116.3	105.8	129.1	2.6	3.1	59.1	52.1	4.6	4.9	3	6	331.5	2173.2	2105	3051.8
蔡凯南	23	41	44	42	7	6.3	7.1	8.1	10.5	12.33	13.08	12.08	40.9	90.1	94.4	67.3	0.7	22.3	14.1	37.7	2.9	6.6	9.9	4.9	693.8	3215.7	2832	485.1
许英杰	61	25	42	40	5	4.8	6.1	7.8	2.09	14.73	3.85	11.98	52.9	84.9	48.3	62.9	11.8	43.2	4.3	36.7	10.5	5.2	11.4	5.3	778.8	1644.2	282.7	2545.1
鞠家圣	101	74	55	59	11.6	12.3	9.1	8.9	5.09	13.14	11.46	11.7	63.4	70.3	74.7	85.7	3.3	61.4	38.5	31.5	7.7	5.5	5.6	6.5	765.7	1178.2	1132	861.7
陈奎林	109	52	25	41	14	10.4	5.9	5.9	5.61	15.67	20.19	10.27	59.8	82.4	84.9	74.8	0.3	0	57.8	42.7	7.4	8.4	4.1	6.5	731.9	1340	1520.4	1437.8
王金心	14	32	10	26	7.4	5.9	4.4	7.6	20.38	12.37	29.55	27.7	47.9	78.7	69.8	91.1	4.7	7.6	4.8	21.7	1.6	9	2.1	2.9	466	893.9	1002.6	1702
卢泽潮	32	9	27	31	7.6	5.6	6.5	6.7	8.5	36	12.17	10.33	48.2	76	54.6	53.4	0	3.9	7.2	9.5	3.8	7.8	6.9	4	756.4	806	509.2	748.7
刘浩强	40	49	32	40	8.6	8.2	8	8.6	8.98	10.25	15.58	10.72	57.2	65.3	67.5	72.2	1.4	2.5	25.7	4.8	4.7	5.5	4.3	7.7	732.4	1071.2	839	687.5
苏炳德	32	20	27	31	6.1	7.1	6	6.4	7.41	13.05	16.35	13.2	52.8	71.6	89.7	77.4	0.6	10	33.1	26.6	4.8	4.7	4.3	4.5	755.3	477.7	661.1	426.9
刘鑫	14	22	12	10	6.6	7.2	5	6.1	12.68	17.41	24.14	26.5	34.2	45.4	64.3	52.8	2.7	3.2	8.7	15.1	1.8	2.7	3.9	1.5	426.4	360.6	1161	1046.7
庄清鹏	29	69	23	32	8.5	10	7.9	9.5	12.14	9.71	19.01	17.32	55.2	70.1	57.2	69.4	2.6	34.6	29.5	22.4	3.2	6.6	3.1	2.6	552	2094.7	671.7	390.6
金兢	91	73	43	28	9.9	6.4	6.3	5.9	6.22	3.72	7.16	12.68	79.8	74.7	63.5	82.6	4.3	3.9	18.1	30.3	8.6	19	11.4	4.1	850	2277	674.6	798.8
王振宇	58	44	67	60	6.6	10.3	7.7	8.5	4.48	8.85	5.66	6.58	58.6	62.4	57.4	68.9	6.3	1.5	23	8.3	8.3	4.5	14.4	6.5	764.3	1559.3	899.8	863
刘嘉铭	33	8	36	52	6.1	8.6	6.8	10.5	8.31	36.57	14.55	8.64	59.8	57.3	83.3	86.3	0.5	3	44.5	14.7	5.3	1.5	5.8	5.2	1025	823.6	551.5	566.6
李振	40	55	47	44	10.4	8.7	8.7	12.5	12.29	13.04	5.25	1.74	59.2	81.7	47	77	13.8	0	0	66.8	3.8	10.6	5.2	3.1	773.2	320	437.2	237.5
郑旭亮	29	27	27	27	5.9	9.7	5.2	6.7	5.87	12.75	10.56	14.11	41.6	60.9	84.1	83.6	0	1.8	3.6	3.7	4.7	4.6	4.2	3.9	557.8	418.9	570.7	495.8
周人瑞	56	40	30	22	10.8	14.6	7.7	7.3	6.94	26.65	13.58	15.72	45.9	82.6	51	54.3	0.2	2.8	2.2	22	4.7	4.6	6.4	2.8	755.3	700	629.3	364.6
赖永桂	28	22	16	16	8.4	6.8	5.5	6	11.54	12.73	5.1	36.64	47.5	50.1	53.9	57.8	0.9	1.5	30	8.5	2.9	5.4	2.8	2	579.1	1192	594	235

## Sheet: Anterior tibial artery
姓名	1FR	2FR	3FR	4FR	1Area	2Area	3Area	4Area	1PI	2PI	3PI	4PI	1PSV	2PSV	3PSV	4PSV	1Ved	2Ved	3Ved	4Ved	1MV	2MV	3MV	4MV	1ACCmax	2ACCmax	3ACCmax	4ACCmax
杨荣丰	71	66	96	120	9.8	11.6	6.3	7.7	6.33	18.55	4.77	4.88	60.4	101.3	73.2	76.5	8.4	52.8	47.7	50.2	6.3	4.9	13.8	14.1	641.6	1801.2	619.7	950.3
李海洲	158	69	48	32	12.1	11.1	10.2	11.4	4.41	14.45	22.89	36.93	85.3	79	124.4	104.1	11.9	13.8	51.5	61.5	12.4	10.4	3.9	2.4	897.3	909	7613.8	5839.3
李岳	40	144	141	129	27.6	12	12.4	12.6	34.88	10.71	9.56	11.06	64.4	151.9	134	143.2	0	1.1	46.1	44.5	1	10.3	9.5	8.6	799.6	1642.7	1194.9	1629.6
蔡凯南	66	75	92	88	11.3	10.3	10.7	10.4	11.02	15.24	9.94	9.93	78.7	98.4	91.9	88.6	4.9	21.3	11.2	50.8	5.6	7	7.9	7.5	976.6	1718.7	1028.6	492.8
许英杰	150	127	69	175	14.1	11	9.4	16.1	3.48	13.61	11.95	9.26	62.2	129.9	84	117.1	8.9	28.5	61.1	34.4	9.4	9.3	6.5	9.8	725.4	1851	1671	2211.5
鞠家圣	124	105	150	139	13.3	10.5	15.8	15.8	6.34	11.05	10.85	12.66	80.6	110.7	118.8	122.1	1.5	4.7	52.1	43.9	8.4	9.4	8.5	7.7	979.8	1931.4	3650	3945.3
陈奎林	51	47	58	57	10.6	9.6	11.7	11	11.03	25.22	16.34	15.86	63.3	133.1	70.7	75.3	5.3	2.8	17.9	61.8	4.1	8.1	5	4.6	645.6	1041.9	1024.6	808
王金心	29	118	171	159	18.7	15.6	28.2	26	20.65	15.6	13.26	11.67	37.9	116.2	84.7	76	2.2	22	13	2.2	1.4	7.3	4.9	5.8	592	1477.5	1004.5	493.4
卢泽潮	60	67	40	62	11.7	9.5	11.3	12.2	10.19	28.98	25.02	11.36	66.7	233.1	93.2	79.2	0	8.4	54.6	17.4	4.4	11.8	2.9	5.1	810.8	2176.5	785	1057.9
刘浩强	129	146	103	138	15.8	19.5	16.7	21.2	7.53	20.48	13.1	12.79	84.6	143.2	95.5	101.9	0	38.2	32.6	28	7.7	7.4	5	5.4	722.7	4392.4	711.9	545.4
苏炳德	101	203	127	99	13	19.4	16.6	17.8	8.91	19.08	17.42	22.45	90.4	181.6	150.3	135.4	0	26.4	12.8	43.3	7	9.9	7.4	5.2	1396.5	1739.2	804.2	772.7
刘鑫	54	55	89	85	26.7	20.2	21.5	14.9	19.1	14.82	24.31	22.34	47.7	49.6	132	135.1	2.2	1.5	22.5	47.7	1.9	2.3	3.1	5.5	481.8	501.6	758.3	2311.8
庄清鹏	42	122	158	174.5	15.9	15.8	23.3	22.35	16.89	15.77	11.55	9.29	56.6	131.7	80.3	89.8	4.5	23.5	32	30.35	2.1	7.7	6.8	7.7	460.8	1622.6	1188.2	573.45
金兢	80	82	47	49	12.5	9.5	13.1	11.4	8.23	20.54	16.94	17.53	72.3	191	85.7	103.7	0	23.9	3.3	7.3	5.9	8.2	3.1	3.6	799.6	583	898.4	602
王振宇	208.5	200	179	176	13.55	17	21.3	16.3	4.55	15.21	6.11	5.98	101.35	204.9	79	75.7	18.45	2	0	25.2	15.3	11.4	8.1	9.1	788.35	537.1	596.8	617.6
刘嘉铭	60	46	45	79	15.9	15.9	14	14.4	14.23	54.17	31.84	21.23	65.4	132	109.5	131.3	5.2	11.2	60.4	6.4	3.1	4.8	3.7	4.4	782.6	3033.1	447.2	330.5
李振	63	182	100	109	16.4	12	14.7	13.6	21.07	8.43	5.77	8.5	100.9	115.6	73.9	105.5	0.8	1.3	9.2	7.7	3.2	14.5	6.2	7.2	2336.5	505.5	480.5	554.4
郑旭亮	75	150	57	52	13.4	18.8	17.1	16.6	8.84	17.25	16.2	19.22	64.8	180.9	78.5	87.2	0	38.9	3.9	8.3	5.5	7.4	5.6	5	737.6	646	415	456.9
周人瑞	91	108	122	74	14.9	19.2	17.8	15.5	7.37	28.38	10.23	8.75	57.9	141.6	87.3	79	1.1	21.5	28.8	13.8	5.4	6	7	4.2	697.5	1002.6	1074.2	275.4
赖永桂	52	99	91	54	10.6	12	10.3	9.7	11.68	12.08	6.97	13.97	74.3	130.2	89.1	108.1	0	6.5	6.4	13.8	4.5	7.5	7.7	5.5	603.6	553.4	582.4	531.5

## Sheet: dorsalis pedis artery
姓名	1FR	2FR	3FR	4FR	1Area	2Area	3Area	4Area	1PI	2PI	3PI	4PI	1PSV	2PSV	3PSV	4PSV	1Ved	2Ved	3Ved	4Ved	1MV	2MV	3MV	4MV	1ACCmax	2ACCmax	3ACCmax	4ACCmax
杨荣丰	37	23	111	135	5	6.3	9.1	7.1	7.19	14.3	7.4	4.04	74.6	53.2	90.6	80.8	1.1	13.6	58.8	46.4	6.4	6	10.9	18.3	883.1	1062	652.8	1042.4
李海洲	42	17	17	24	4.1	3.6	5.1	5.2	4.86	19.5	11.32	11.25	81.2	104.7	48.9	61.3	2.6	1.8	9.5	19.5	9.6	7.7	5.7	3.7	783.5	2293	629.2	2710
李岳	18	17	26	21	6.9	5.2	5.2	6.1	12.73	24.09	13.05	19.11	39.6	91.8	55.3	77	1.3	2.8	52.1	6.9	2.3	5.5	4.8	2.6	549.5	1337.1	1171.9	939.3
蔡凯南	24	22	18	15	4.5	5.2	5.1	4.4	8.62	17	9.18	19.78	56.3	68.4	70.8	72.8	0	9.8	21.2	41.6	4.8	7	2.7	2.8	1003.2	1318.4	1917.6	646.8
许英杰	112	25	58	15	6.9	5.7	5.7	5.6	1.97	1.51	20	24.66	68.7	102.8	83.1	81.4	16.6	43.2	45	15.4	14.7	7.4	96	2.6	676.6	2589.1	661.1	3917.7
鞠家圣	29	44	41	36	6.9	7.9	7.6	10.1	6.54	6.66	26.87	38.29	37	53.5	162.8	154.1	0.5	5.4	62.4	70	3.5	9.3	4.6	2.9	555.9	762.3	2556.8	3466.8
陈奎林	22	23	25	20	9.1	4.7	8	4.1	13.83	13.45	26.96	18.11	40	80.8	84.7	92.7	3.8	28.5	55.3	52	2.1	8.1	3	4.5	659.2	1611.3	1118.7	1280.8
王金心	21	18	36	32.5	9.6	8.7	10.8	7.8	19.01	22.66	18.43	14.2	53	56.7	86.3	70.55	0	2.7	15.2	18.9	1.8	2	3	3.35	738.5	1519.3	1953.1	1345.5
卢泽潮	15	15	31	12	6.7	4.4	8.2	5.9	17.37	23.08	14.94	37.89	46.5	46.2	80.8	84.1	_x000D_3.2	6.2	5.5	27.7	1.9	3.3	3.6	1.9	991.6	950.5	2743.4	1822.9
刘浩强	45	28	25	22	8.8	6.8	6.5	7.7	7.99	11.41	18.04	28.58	58.1	48.8	89.5	101.9	0	25	23.9	29.8	4.9	4.8	3.5	2.8	1005.9	1012.1	495.8	572.7
苏炳德	35	26	32	18	6	7.8	7.8	5.7	7.36	28.47	22.92	30.26	59.5	119.4	115.2	115.7	0	0	39.7	45.9	5.6	2.8	3.8	3.1	1205.5	1116.1	426.9	468.7
刘鑫	21	29	22	21	7.8	13.2	8.1	14.3	12.39	30.42	25.42	49.4	44.4	81.3	91.4	85.9	2.8	30.5	23.9	11.3	2.5	2.1	2.4	1.3	516.4	1141.8	853.9	2849.5
庄清鹏	5	18	15	20	6.3	7.6	7.2	8.2	28.25	17.12	19.31	14.77	28.5	71.6	51	39.1	3.7	7.3	12.9	16.4	0.7	3.9	1.7	2.3	384.6	776.7	291.6	461.9
金兢	35.5	21	16	17	7.45	12.1	5.3	6.9	9.12	36.11	18.34	27.57	56.7	93.9	78.1	91.8	0	1.5	5.4	11.9	4.3	1.1	3.1	2.1	803.75	1366.3	761.7	1028.3
王振宇	101	31	37	30	9	8	7.9	5.9	5.45	17.44	10.71	17.36	85.4	77.7	67	86.3	10.1	38.6	2.8	0.9	10.3	6.4	4.6	4.8	2030.4	1301.5	413.2	1790.4
刘嘉铭	13	13	25	28	4.4	4.9	5.1	6	13.35	30.78	10.45	24.33	48.9	85.7	97.3	127.6	0	4.2	11.9	19.3	2.8	4.3	8.2	3.5	1074.2	2211.6	1817.9	495.8
李振	12	13	19	35	5.3	3.7	7.2	7.9	17.79	9	13.79	18.73	53.7	58.5	52.8	126.9	0	6.9	6	0	2.1	5.7	2.3	4.3	1583.8	402	317.8	961.1
郑旭亮	10	26	15	8	5.8	6.7	4.6	6.1	14.8	9.56	14.66	28.25	33.2	47.7	68.9	53.7	2.8	6.7	0	0.5	1.6	6.5	3.3	1	463.9	649	396.6	390.6
周人瑞	12	10	9	5	3.9	3.1	5.5	4.2	11.94	13.65	34.39	43.02	47	53.2	60.1	56.2	6	7.1	0.8	5.4	2.7	5.5	1.5	1.4	976.6	3759.8	1230.2	471.3
赖永桂	9	31	23	19	5.5	5.1	5.9	5.4	18.49	8.95	15.97	12.43	36.9	67.8	69.3	61.6	1.5	4.2	19.6	3.9	1.5	10	3.2	3.4	464.8	1022.2	1403.4	785.4
